# Supplementary material for: Development of Novel Small-Molecule Activators of Pyruvate Kinase Muscle Isozyme 2, PKM2, to Reduce Photoreceptor Apoptosis
Source: Pharmaceuticals (Basel). 2023 May 6;16(5):705. doi: 10.3390/ph16050705 (PMC10222839; doi:10.3390/ph16050705)
Supplement: Supplementary file 1 [file pharmaceuticals-16-00705-s001.zip]

Archive with 1 entries (1 files):
- pharmaceuticals-2372405-supplementary.pdf
